# Supplementary material for: Exercise and the Gut Microbiome: From Mechanisms to Clinical Applications
Source: Nutrients. 2026 May 14;18(10):1565. doi: 10.3390/nu18101565 (PMC13209957; doi:10.3390/nu18101565)
Supplement: Supplementary file 1 [file nutrients-18-01565-s001.zip]

Archive with 1 entries (1 files):
- nutrients-4200259-supplementary.pdf
